# Supplementary material for: Evaluation of Incompatibility Group I1 (IncI1) Plasmid-Containing Salmonella enterica and Assessment of the Plasmids in Bacteriocin Production and Biofilm Development
Source: Front Vet Sci. 2019 Sep 6;6:298. doi: 10.3389/fvets.2019.00298 (PMC6743044; doi:10.3389/fvets.2019.00298)
Supplement: Supplemental Table 1 — Antimicrobial resistance genes detected by WGS analyses. [file Table_1.XLSX]

## Sheet: Supplemental Table 1
Isolate	Serotype	Source	Year	State	ResFinder Results
67	Newport	Cattle	2002	IA	aph(3'')-Ib, aph(6)-Id, aph(3')-Ia, aadA24, aac(3)-Via, blaCMY-2, floR, sul2, sul1, tet(A)
74	Newport	Cattle	2002	WA	aph(6)-Id, aph(3'')-Ib, blaCMY-2, floR, sul2, tet(A)
76	Newport	Chicken	2001	GA	aph(3'')-Ib, aph(6)-Id, floR, sul2, tet(A),
89	Newport	Swine	2001	UT	aph(3'')-Ib, aph(6)-Id, blaCMY-2, floR, sul2, tet(A)
93	Newport	Swine	2002	KS	aph(6)-Id, aph(3'')-Ib, blaCMY-2, floR, cmlA1, sul2, sul3, tet(A)
100	Newport	Turkey	2001	ND	aac(3)-Via, aadA1, aph(3')-Ia, blaTEM-1A, sul1,
111	Heidelberg	Cattle	2001	OH	aph(4)-Ia, aph(6)-Ic, aph(3'')-Ib, aph(3')-Iia, aph(3')-Ia, aph(6)-Id, aac(3)-IV, aadA1, blaCMY-2, fosA7, sul2, tet(A), tet(B), dfrA1
114	Heidelberg	Cattle	2002	IA	aph(6)-Ic, aph(4)-Ia, aac(3)-IV, aph(3')-Ia, aph(3')-Iia, aph(3'')-Ib, blaCMY-2, fosA7, floR, sul2, tet(A), tet(B), dfrA1
115	Heidelberg	Cattle	2002	IN	aph(4)-Ia, aph(3')-Iia, aac(3)-IV, aph(6)-Id, aph(6)-Ic, aph(3')-Ia, aph(3'')-Ib, aadA1, blaCMY-2, fosA7, floR, sul2, tet(A), tet(B), dfrA1
116	Heidelberg	Cattle	2002	IN	aph(4)-Ia, aph(3')-Ia, aph(6)-Ic, aadA1, aph(3')-Iia, aph(6)-Id, aac(3)-IV, aph(3'')-Ib, blaTEM-1B, blaCMY-2, fosA7, cml, floR, sul1, sul2, tet(A), tet(M), dfrA1
121	Heidelberg	Cattle	2002	N/A	floR, sul2
142	Heidelberg	Swine	2002	IN	aph(3')-IIa, strB, aph(6)-Ic, aadA1, aac(3)-Via, strA, blaCMY-2, floR, sul2, sul1, tet(A), tet(B)
143	Heidelberg	Swine	2002	MN	aph(6)-Ic, aph(3')-IIa, aph(3')-Ia, strA, aac(3)-Via, strB, blaCMY-2, floR, sul2, sul1, tet(A), tet(B), dfrA1
144	Heidelberg	Swine	2002	MN	dfrA12, aadA1, sul2, aph(3')-IIa, mph(A), aph(3')-Ia, sul3, blaCMY-2, blaTEM-1B, strB, floR, aadA2, tet(A), sul1, aph(6)-Ic, tet(B), strA, cmlA1, aadB
146	Heidelberg	Swine	2002	MN	aadA1, aph(3')-IIa, aph(3')-Ia, aph(6)-Id, aadA2, aph(6)-Ic, strA, ant(2'')-Ia, blaCMY-2, blaTEM-1B, fosA7, mph(A), floR, cmlA1, sul2, sul3, sul1, tet(A), tet(B), dfrA12
159	Heidelberg	Turkey	2002	NC	aph(3')-Iia, aph(6)-Id, aph(3'')-Ib, aph(6)-Ic, blaCMY-2, fosA7, tet(B)
470	Typhimurium	Swine	1999	N/A	aph(3')-Ia, aadA1, aph(3'')-Ib, aph(6)-Id, aph(4)-Ia, aac(3)-IV, aadA2, blaTEM-1B, mph(A), lnu(G), catA1, sul1, tet(A), tet(B), dfrA12
471	Typhimurium	Swine	1999	N/A	aadA1, aac(3)-Via, sul1, tet(A)
482	Typhimurium	Turkey	1999	N/A	aph(3'')-Ib, aadA1, aph(3')-Ia, ant(2'')-Ia, aph(6)-Id, blaTEM-1B, sul1, tet(A),
695	Heidelberg	Turkey	2000	MW*	aph(6)-Ic, aph(6)-Id, aph(3'')-Ib, aph(3')-Iia, aadA1, aac(3)-Via, blaTEM-1B, fosA7, sul1, tet(B)
706	Heidelberg	Turkey	2000	MW*	aac(3)-Via, aadA1, fosA7, sul1
715	Heidelberg	Turkey	2000	MW*	aph(3')-Ia, blaTEM-1B, fosA7, tet(A)
849	Dublin	Cattle	2005	AZ	aph(3')-Ia, aph(3'')-Ib, aph(6)-Id, blaCMY-2, floR, sul2, tet(A)
855	Typhimurium	Cattle	2006	WI	tet(C)
856	Cerro	Cattle	2006	WI
880	Montevideo	Cattle	2006	WI	fosA7
891	Anatum	Cattle	2006	WI
990	Heidelberg	Human	2008	AR	aph(6)-Ic, aph(6)-Id, aph(3')-Ia, aph(3'')-Ib, aph(3')-Iia, aadA1, aac(3)-Via, fosA7, sul1, tet(B)
991	Heidelberg	Human	2009	AR	aph(3')-IIa, aph(6)-Ic, blaCMY-2, strA, strB, tet(B)
1000	Heidelberg	Human	2009	NY	aac(3)-Iid, aph(3')-Iia, aph(6)-Id, aadA1, aph(3'')-Ib, aph(6)-Ic, blaTEM-1B, fosA7, tet(B), tet(A)
1148	Heidelberg	Human	2007	WI	aac(3)-Via, aadA1, sul1
1163	Heidelberg	Human	2007	WI	aac(3)-Iva, blaTEM-1B, blaCMY-2, fosA7, tet(B)
N134	Typhimurium	Chicken Farm	unknown	WV	blaCMY-2
N136	Typhimurium	Chicken Farm	unknown	WV	blaCMY-2
N36	Typhimurium	Chicken	unknown	WV	blaCMY-2
N53	Typhimurium	Chicken	unknown	WV	aph(3')-Ia, blaCMY-2, sul2, tet(A)
N74	Typhimurium	Chicken	unknown	WV	blaCMY-2
N82	Typhimurium	Chicken Farm	unknown	WV	aph(3')-Ia, blaCMY-2, sul2, tet(A)
N822	Kentucky	Chicken Farm	2008	AR	aadA1, blaTEM-1B, sul1
N860	Kentucky	Chicken	2008	AR	aac(3)-Via
N865	Kentucky	Chicken	2008	AR
N89	Kentucky	Chicken Farm	unknown	WV	blaCMY-2, strA, strB
N97	Typhimurium	Chicken	unknown	WV	aph(3')-Ia, blaCMY-2, sul2, tet(A)
