# Supplementary material for: Evaluation of Incompatibility Group I1 (IncI1) Plasmid-Containing Salmonella enterica and Assessment of the Plasmids in Bacteriocin Production and Biofilm Development
Source: Front Vet Sci. 2019 Sep 6;6:298. doi: 10.3389/fvets.2019.00298 (PMC6743044; doi:10.3389/fvets.2019.00298)
Supplement: Supplemental Table 2 — Virulence-associated genes detected from WGS data analyzed using the PATRIC-VF database. [file Table_2.XLSX]

## Sheet: Supplemental Table 2
Product	(4S)-4-hydroxy-5-phosphonooxypentane-2,3-dione isomerase (EC 5.3.1.32)	[Citrate [pro-3S]-lyase] ligase (EC 6.2.1.22)	16 kDa heat shock protein A	16 kDa heat shock protein B	2,3-diketo-L-gulonate-binding periplasmic protein yiaO precursor	27.5 kDa virulence protein	2-ketobutyrate formate-lyase (EC 2.3.1.-)/Pyruvate formate-lyase (EC 2.3.1.54)	3-dehydroquinate dehydratase I (EC 4.2.1.10)	3-hydroxy-5-phosphonooxypentane-2,4-dione thiolase (EC 2.3.1.245)	3-phosphoshikimate 1-carboxyvinyltransferase (EC 2.5.1.19)	3'-to-5' exoribonuclease RNase R	4-deoxy-L-threo-5-hexosulose-uronate ketol-isomerase (EC 5.3.1.17)	5-Enolpyruvylshikimate-3-phosphate synthase (EC 2.5.1.19)	ABC transporter protein IroC	Actin-ADP-ribosyltransferase, toxin SpvB	Acyl carrier protein	Aerobactin siderophore receptor IutA @ TonB-dependent siderophore receptor	Aerobactin synthase (EC 6.3.2.39), aerobactin biosynthesis protein IucC	AIDA autotransporter-like protein	Anion permease ArsB/NhaD-like	Aspartate-semialdehyde dehydrogenase (EC 1.2.1.11)	ATP-dependent Clp protease proteolytic subunit ClpP (EC 3.4.21.92)	ATP-dependent helicase HrpA	ATP-dependent protease La (EC 3.4.21.53) Type I	Attachment invasion locus protein precursor	Autoinducer 2 (AI-2) aldolase LsrF (EC 4.2.1.-)	Autoinducer 2 (AI-2) modifying protein LsrG	autotransporter	Bactoprenol-linked glucose translocase	BarA-associated response regulator UvrY (= GacA = SirA)	Bdm protein	Biosynthetic arginine decarboxylase (EC 4.1.1.19)	Carbamoyl-phosphate synthase large chain (EC 6.3.5.5)	Carbamoyl-phosphate synthase small chain (EC 6.3.5.5)	Carbon starvation protein A	Carbonic anhydrase, beta class (EC 4.2.1.1)	c-di-GMP phosphodiesterase (EC 3.1.4.52) => PdeF	CDP-4-dehydro-6-deoxy-D-glucose 3-dehydratase (EC 4.2.1.-)	CDP-6-deoxy-delta-3,4-glucoseen reductase-like	CDP-glucose 4,6-dehydratase (EC 4.2.1.45)	Cell invasion protein SipB	Chaperone protein ClpB (ATP-dependent unfoldase)	Chaperone protein HscC	Chaperone protein LpfB	Chaperone protein SicA (Salmonella invasin chaperone)	Chaperone protein SicP	Chorismate synthase (EC 4.2.3.5)	ClpB protein	Cobalamin synthase (EC 2.7.8.26)
67	+	+	+	+	+	-	+	+	+	+	+	+	-	-	-	+	-	-	-	-	+	+	+	+	-	-	-	+	+	+	+	+	+	+	+	-	+	+	+	+	+	+	+	+	+	+	+	-	+
74	+	+	+	+	+	-	+	+	+	+	+	+	-	-	-	+	-	-	-	-	+	+	+	+	-	-	-	+	-	+	+	+	+	+	+	-	+	+	+	+	+	+	+	+	+	+	+	-	+
76	+	+	+	+	+	-	+	+	+	+	+	+	-	-	-	+	-	-	-	-	+	+	+	+	-	-	-	+	+	+	+	+	+	+	+	-	+	+	+	+	+	+	+	+	+	+	+	-	+
89	+	+	+	+	+	-	+	+	+	+	+	+	-	-	-	+	-	-	-	-	+	+	+	+	-	-	-	+	-	+	+	+	+	+	+	-	+	+	+	+	+	+	+	+	+	+	+	-	+
93	+	+	+	+	+	-	+	+	+	+	+	+	-	-	-	+	-	-	-	-	+	+	+	+	-	-	-	+	+	+	+	+	+	+	+	-	+	+	+	+	+	+	+	+	+	+	+	-	+
100	+	+	+	+	+	-	+	+	+	+	+	+	-	-	-	+	-	-	-	-	+	+	+	+	-	-	-	+	+	+	+	+	+	+	+	-	+	+	+	+	+	+	+	+	+	+	-	+	+
111	+	+	+	+	+	-	+	+	+	+	+	+	-	-	-	+	-	-	+	-	+	+	+	+	-	-	-	+	+	+	+	+	+	+	+	+	+	+	+	-	+	+	+	+	+	+	+	-	+
114	+	+	+	+	+	-	+	+	+	+	+	+	-	-	-	+	-	-	+	-	+	+	+	+	-	-	-	+	+	+	+	+	+	+	+	+	+	+	+	-	+	+	+	+	+	+	+	-	+
115	+	+	+	+	+	-	+	+	+	+	+	+	-	-	-	+	-	-	+	-	+	+	+	+	-	-	-	+	+	+	+	+	+	+	+	+	+	+	+	-	+	+	+	+	+	+	+	-	+
116	+	+	+	+	+	-	+	+	+	+	+	+	-	-	-	+	-	-	+	-	+	+	+	+	-	-	-	+	+	+	+	+	+	+	+	+	+	+	+	-	+	+	+	+	+	+	+	-	+
121	+	+	+	+	+	-	+	+	+	+	+	+	-	-	-	+	-	-	+	-	+	+	+	+	-	-	-	+	+	+	+	+	+	+	+	-	+	-	-	-	+	+	+	-	+	+	+	-	+
142	+	+	+	+	+	-	+	+	+	+	+	+	-	-	-	+	-	-	+	-	+	+	+	+	-	-	-	+	+	+	+	+	+	+	+	-	+	+	+	+	+	+	+	+	+	+	+	-	+
143	+	+	+	+	+	-	+	+	+	+	+	+	-	-	-	+	-	-	+	-	+	+	+	+	-	-	-	+	-	+	+	+	+	+	+	-	+	+	+	+	+	+	+	+	+	+	+	-	+
144	+	+	+	+	+	-	+	+	+	+	+	+	-	-	-	+	-	-	+	-	+	+	+	+	-	-	-	+	+	+	+	+	+	+	+	-	+	+	+	+	+	+	+	+	+	+	+	-	+
146	+	+	+	+	+	-	+	+	+	+	+	+	-	-	-	+	-	-	+	-	+	+	+	+	-	-	-	+	+	+	+	+	+	+	+	-	+	+	+	+	+	+	+	+	+	+	+	-	+
159	+	+	+	+	+	-	+	+	+	+	+	+	-	-	-	+	+	-	-	-	+	+	+	+	-	-	-	+	+	+	+	+	+	+	+	-	+	+	+	+	+	+	+	+	+	+	+	-	+
470	+	+	+	+	+	-	+	+	+	+	+	+	-	-	-	+	-	-	-	-	+	+	+	+	-	-	-	+	+	+	+	+	+	+	+	-	+	+	+	+	+	+	+	+	+	+	+	-	+
471	+	+	+	+	+	+	+	+	+	+	+	+	-	-	+	+	-	-	-	-	+	+	+	+	-	-	-	+	+	+	+	+	+	+	+	+	+	+	+	+	+	+	+	+	+	+	+	-	+
482	+	+	+	+	+	-	+	+	+	+	+	+	-	-	-	+	-	-	-	-	+	+	+	+	-	-	-	+	+	+	+	+	+	+	+	-	+	+	+	+	+	+	+	+	+	+	+	-	+
695	+	+	+	+	+	-	+	+	+	+	+	+	-	-	-	+	-	-	+	-	+	+	+	+	-	-	-	+	+	+	+	+	+	+	+	-	+	+	+	+	+	+	+	+	+	+	+	-	+
706	+	+	+	+	+	-	+	+	+	+	+	+	-	-	-	+	-	-	+	-	+	+	+	+	-	-	-	+	-	+	+	+	+	+	+	-	+	+	+	+	+	+	+	+	+	+	+	-	+
715	+	+	+	+	+	-	+	+	+	+	+	+	-	-	-	+	-	-	+	-	+	+	+	+	-	-	-	+	-	+	+	+	+	+	+	-	+	+	+	+	+	+	+	+	+	+	+	-	+
849	+	+	+	+	+	+	+	+	+	+	+	+	-	-	+	+	-	-	-	-	+	+	+	+	-	-	-	+	-	+	+	-	+	+	+	+	+	+	+	+	+	+	+	+	+	+	+	-	+
855	+	+	+	+	+	+	+	+	+	+	+	+	-	-	+	+	+	+	+	-	+	+	+	+	-	-	-	+	+	+	+	+	+	+	+	+	+	+	+	+	+	+	+	+	+	+	+	-	+
856	-	+	+	+	-	-	+	+	-	+	+	+	-	-	-	+	-	-	-	-	+	+	+	+	-	-	-	+	-	+	+	+	+	+	+	-	+	-	-	-	+	+	+	+	+	+	+	-	+
860	+	+	+	+	+	-	+	+	+	+	+	+	-	-	-	+	-	-	+	+	+	+	+	+	-	-	-	+	+	+	+	+	+	+	+	-	+	+	+	+	+	+	+	+	+	+	+	-	+
880	+	+	+	+	+	-	+	+	-	+	+	+	-	-	-	+	-	-	-	-	+	+	+	+	-	-	-	+	-	+	+	+	+	+	+	-	+	-	-	-	+	+	-	-	+	+	+	-	+
891	+	+	+	+	+	-	+	+	+	+	+	+	-	-	-	+	-	+	-	-	+	+	+	+	-	-	-	+	+	+	+	+	+	+	+	-	+	-	-	-	+	+	+	-	+	+	+	-	+
990	+	+	+	+	+	-	+	+	+	+	+	+	-	-	-	+	-	-	-	-	+	+	+	+	-	-	-	+	+	+	+	+	+	+	+	-	+	+	+	+	+	+	+	+	+	+	+	-	+
991	-	+	+	+	+	-	+	+	+	+	+	+	-	-	-	+	-	+	-	-	+	+	+	+	-	-	-	+	-	+	+	+	+	+	+	-	+	+	+	+	+	+	+	+	+	+	+	-	+
1000	+	+	+	+	+	-	+	+	+	+	+	+	-	-	-	+	-	-	+	-	+	+	+	+	-	-	-	+	+	+	+	+	+	+	+	+	+	+	+	-	+	+	+	+	+	+	+	-	+
1017	+	+	+	+	+	-	+	+	+	+	+	+	-	-	-	+	-	-	+	-	+	+	+	+	-	-	-	+	+	+	+	+	+	+	+	+	-	-	-	-	+	+	+	+	+	+	+	-	+
1148	+	+	+	+	+	-	+	+	+	+	+	+	-	-	-	+	-	-	+	-	+	+	+	+	-	-	-	+	+	+	+	+	+	+	+	-	+	+	+	+	+	+	+	+	+	+	+	-	+
1163	+	+	+	+	+	-	+	+	+	+	+	+	-	-	-	+	-	-	+	-	-	+	+	+	-	-	-	+	-	+	+	+	+	+	+	+	+	+	+	-	+	+	+	+	+	+	+	-	+
N134	+	+	+	+	+	-	+	+	+	+	+	+	-	+	-	+	+	+	+	-	+	+	+	+	-	-	-	+	+	+	+	+	+	+	+	+	+	+	+	-	+	+	+	+	+	+	+	-	+
N136	+	+	+	+	+	-	+	+	+	+	+	+	-	+	-	+	+	+	-	-	+	+	+	+	-	-	-	+	+	+	+	+	+	+	+	+	+	+	+	-	+	+	+	+	+	+	+	-	+
N36	+	+	+	+	+	-	+	+	+	+	+	+	+	-	-	+	+	+	+	+	+	+	+	+	+	+	+	+	-	+	+	+	+	+	+	+	+	+	+	-	+	+	+	+	+	+	+	+	+
N53	+	+	+	+	+	-	+	+	+	+	+	+	-	-	-	+	-	-	+	-	+	+	+	+	-	-	-	+	+	+	+	+	+	+	+	+	+	+	+	-	+	+	+	+	+	+	+	-	+
N74	+	+	+	+	+	-	+	+	+	+	+	+	-	-	-	+	+	+	+	-	+	+	+	+	-	-	-	+	+	+	+	+	+	+	+	+	+	+	+	-	+	+	+	+	+	+	+	-	+
N82	+	+	+	+	+	-	+	+	+	+	+	+	-	-	-	+	-	-	+	-	+	+	+	+	-	-	-	+	+	+	+	+	+	+	+	+	+	+	+	-	+	+	-	+	+	+	+	-	+
N822	+	+	+	+	+	-	+	+	+	+	+	+	-	-	-	+	-	-	+	-	-	+	+	+	-	-	-	+	+	+	+	+	+	+	+	+	+	+	+	-	+	+	+	+	+	+	+	-	+
N860	+	+	+	+	+	-	+	+	+	+	+	+	-	-	-	+	-	-	+	-	-	+	+	+	-	-	-	+	-	+	+	+	+	+	+	+	+	+	+	+	+	+	+	+	+	+	+	-	+
N865	+	+	+	+	+	-	+	+	+	+	+	+	-	-	-	+	-	-	+	-	-	+	+	+	-	-	-	+	+	+	+	+	+	+	+	+	+	+	+	+	+	+	+	+	+	+	+	-	+
N89	+	+	+	+	+	-	+	+	+	+	+	+	-	-	-	+	+	+	+	+	+	+	+	+	-	-	-	+	-	+	+	+	+	+	+	-	+	+	+	+	+	+	+	+	+	+	+	-	+
N97	+	+	+	+	+	-	+	+	+	+	+	+	-	-	-	+	-	-	-	-	+	+	+	+	-	-	-	+	+	+	+	+	+	+	+	-	+	+	+	+	+	+	+	+	+	+	+	-	+
[truncated: 329 more columns]
